# Supplementary material for: Transcriptome profiles of stem-like cells from primary breast cancers allow identification of ITGA7 as a predictive marker of chemotherapy response
Source: Br J Cancer. 2021 Jul 12;125(7):983–93. doi: 10.1038/s41416-021-01484-w (PMC8476506; doi:10.1038/s41416-021-01484-w)
Supplement: Supplementary file 2 — Table S3 [file 41416_2021_1484_MOESM2_ESM.xlsx]

## Sheet: All (6) analysis
SYMBOL	RefSeq		log2FoldChange		pvalue		padj
HBA2	NM_000517		-7.69648		1.03e-11		9.12e-08
HBA1	NM_000558		-7.44787		1.22e-13		2.18e-09
GJA4	NM_002060		-5.83339		1.7e-09		1.01e-05
NDUFA4L2	NM_020142		-5.37998		5.23e-09		1.02e-05
BTNL9	NM_152547		-5.27277		4.19e-07		0.000336813
ANGPT2	NM_001118888		-4.61576		4.93e-07		0.000336813
ITGA7	NM_001144996		-4.5891		3.37e-09		1.02e-05
ROBO4	NM_001301088		-4.47454		3.63e-07		0.000306871
ANGPT2	NM_001118887		-4.41749		7.41e-07		0.000469971
ANGPT2	NM_001147		-4.41749		7.41e-07		0.000469971
ITGA7	NM_001144997		-4.33893		1.32e-08		1.95e-05
ROBO4	NM_019055		-4.3153		5.3e-06		0.00294361
ITGA7	NM_002206		-4.29238		9.06e-08		0.000114944
RASGRP3	NM_170672		-4.1354		5.48e-06		0.00294842
LGI4	NM_139284		-4.07036		8.25e-06		0.00396131
FLT1	NM_002019		-3.56647		7.28e-06		0.00359204
NOS3	NM_000603		-3.51344		1.48e-07		0.000154237
TBX2	NM_005994		-3.49393		1.71e-05		0.00742906
STAB1	NM_015136		-3.47537		1.05e-08		1.7e-05
SNTB1	NM_021021		-3.36783		2.87e-05		0.00943707
SHROOM4	NM_020717		-3.24912		2.01e-05		0.00777987
MTMR9LP	NR_026850		-3.22651		1.39e-07		0.000154188
EDNRA	NM_001957		-3.1647		3.04e-05		0.00981464
EDNRA	NM_001166055		-3.1427		2.58e-05		0.00865525
EDNRA	NR_045958		-3.1427		2.58e-05		0.00865525
SYNPO	NM_007286		-3.10953		5.75e-09		1.02e-05
SHROOM4	NR_027121		-2.92036		2.01e-06		0.00115403
JAG2	NM_002226		-2.90083		2.63e-07		0.000233129
JAG2	NM_145159		-2.90083		2.63e-07		0.000233129
PTP4A3	NM_007079		-2.81741		4.87e-07		0.000336813
PTP4A3	NM_032611		-2.81741		4.87e-07		0.000336813
ENG	NM_001278138		-2.80656		2.4e-05		0.00855786
NOTCH3	NM_000435		-2.79188		2.2e-05		0.00832845
PDGFA	NM_002607		-2.72095		3.52e-09		1.02e-05
TINAGL1	NM_001204414		-2.7129		7.19e-06		0.00359204
PDGFA	NM_033023		-2.71056		5.45e-09		1.02e-05
TINAGL1	NM_022164		-2.69927		7.15e-06		0.00359204
TINAGL1	NM_001204415		-2.66242		9.23e-06		0.00431658
RYR2	NM_001035		-2.59159		2.36e-05		0.00855786
FMNL3	NM_175736		-2.46228		3.1e-09		1.02e-05
FMNL3	NM_198900		-2.4495		5.34e-09		1.02e-05
PODXL	NM_001018111		-2.37021		1.53e-06		0.000905112
PODXL	NM_005397		-2.3688		1.52e-06		0.000905112
NLRC5	NM_032206		-2.137		1.85e-05		0.00777987
NLRC5	NM_001330552		-2.13424		1.98e-05		0.00777987
VASH1	NM_014909		-2.0802		1.98e-05		0.00777987
DAB2IP	NM_032552		-2.02104		1.21e-07		0.000143454
ARHGAP23	NM_001199417		-1.89602		4.64e-07		0.000336813
ARHGEF17	NM_014786		-1.83959		1.93e-07		0.000190573
UTRN	NM_007124		-1.65244		2.71e-08		3.7e-05
MALL	NM_005434		-1.64715		1.95e-05		0.00777987
HERC2P2	NR_002824		-1.23105		1.7e-05		0.00742906
ATP2B4	NM_001001396		-1.14777		2.46e-05		0.00855786
ATP2B4	NM_001684		-1.14777		2.46e-05		0.00855786
LINC01279	NR_109779		2.41682		1.23e-05		0.00558256

## Sheet: 5 pairs analysis
SYMBOL	RefSeq		log2FoldChange		pvalue		padj
HBB	NM_000518		-10.0401		3.91673e-05		0.00657471
HBA2	NM_000517		-8.24086		2.69958e-14		1.23486e-10
HBA1	NM_000558		-7.51594		1.36121e-10		1.31085e-07
GJA4	NM_002060		-6.37163		9.16685e-15		8.3863e-11
RGS5	NM_001254749		-6.04746		8.20113e-13		1.8757e-09
RGS5	NM_003617		-6.04746		8.20113e-13		1.8757e-09
RGS5	NM_001195303		-6.04408		1.3735e-12		2.79232e-09
RGS5	NM_001254748		-5.72016		2.59946e-14		1.23486e-10
CDH6	NM_004932		-5.58734		2.08341e-06		0.00057396
ABCB1	NM_000927		-5.52384		3.3991e-11		4.44238e-08
BTNL9	NM_152547		-5.33054		9.43189e-10		5.95087e-07
NDUFA4L2	NM_020142		-5.31415		1.92437e-12		3.52102e-09
ADGRF5	NM_001098518		-5.10644		1.11574e-05		0.00250676
ADGRF5	NM_015234		-5.08479		1.12369e-05		0.00250676
AVPR1A	NM_000706		-5.07489		4.00033e-05		0.006654
ITGA7	NM_001144996		-4.86886		1.29931e-11		1.82873e-08
KDR	NM_002253		-4.80367		4.19697e-05		0.00685643
ROBO4	NM_001301088		-4.7116		7.38477e-09		3.86055e-06
ROBO4	NM_019055		-4.7116		7.38477e-09		3.86055e-06
PCDH17	NM_001040429		-4.69308		3.67131e-15		6.7174e-11
ITGA7	NM_001144997		-4.57266		3.72894e-10		3.25882e-07
ITGA7	NM_002206		-4.4995		5.57509e-09		3.18773e-06
ANGPT2	NM_001118888		-4.49873		4.80599e-10		3.82327e-07
NRIP2	NM_031474		-4.42724		1.1832e-09		7.21632e-07
ESAM	NM_138961		-4.34782		2.69795e-08		1.37123e-05
PCDH12	NM_016580		-4.28041		8.76988e-12		1.33719e-08
ANGPT2	NM_001118887		-4.26351		6.77308e-10		4.76642e-07
ANGPT2	NM_001147		-4.26351		6.77308e-10		4.76642e-07
GJA5	NM_005266		-4.25879		3.18312e-05		0.00544314
GJA5	NM_181703		-4.22946		3.224e-05		0.00546199
RASGRP3	NM_170672		-4.21326		5.60252e-07		0.000186381
RCAN2	NM_001251974		-4.17201		4.32606e-06		0.00109936
EMCN	NM_001159694		-4.16211		2.35241e-07		8.9671e-05
EMCN	NM_016242		-4.16211		2.35241e-07		8.9671e-05
GIMAP8	NM_175571		-4.13012		4.564e-05		0.00701744
TIE1	NM_001253357		-4.11728		3.91835e-10		3.25882e-07
TIE1	NM_005424		-4.11728		3.91835e-10		3.25882e-07
LGI4	NM_139284		-4.08569		3.21026e-06		0.000851278
CLDN5	NM_001130861		-4.06921		2.82456e-05		0.00487556
CLDN5	NM_003277		-4.06921		2.82456e-05		0.00487556
RCAN2	NM_001251973		-4.0543		1.37332e-05		0.00277036
PALD1	NM_014431		-4.04775		5.77734e-05		0.00838952
CASQ2	NM_001232		-3.95438		1.13713e-05		0.00250676
TBX2	NM_005994		-3.95308		4.94993e-07		0.00016772
RASGRP3	NM_015376		-3.95125		7.22878e-06		0.00174033
CDH5	NM_001795		-3.93999		1.65082e-06		0.000479446
RASGRP3	NM_001139488		-3.92435		9.08415e-06		0.00210396
STAB1	NM_015136		-3.92401		5.23284e-14		1.9149e-10
SOX18	NM_018419		-3.89862		1.19506e-05		0.0025467
MCAM	NM_006500		-3.82566		7.33756e-09		3.86055e-06
NOTCH4	NM_004557		-3.82417		7.08452e-05		0.00997118
FLT1	NM_002019		-3.82362		1.37783e-05		0.00277036
CSPG4	NM_001897		-3.56798		1.92446e-07		7.65474e-05
NOS3	NM_000603		-3.52851		6.39261e-10		4.76642e-07
ARHGEF15	NM_025014		-3.51283		2.5281e-07		9.25132e-05
ARHGEF15	NM_173728		-3.51283		2.5281e-07		9.25132e-05
AOC3	NM_001277731		-3.43503		1.23876e-05		0.0025467
AOC3	NM_003734		-3.43503		1.23876e-05		0.0025467
AOC3	NR_102422		-3.43503		1.23876e-05		0.0025467
SHROOM4	NM_020717		-3.42468		5.58084e-06		0.0013799
SNTB1	NM_021021		-3.37816		1.02547e-05		0.00234539
COL4A2-AS1	NR_046583		-3.3103		2.10173e-06		0.00057396
MMRN2	NM_024756		-3.22257		2.20494e-05		0.00411671
EDNRA	NM_001957		-3.22134		1.48063e-05		0.00291301
EDNRA	NM_001166055		-3.19428		1.20801e-05		0.0025467
EDNRA	NR_045958		-3.19428		1.20801e-05		0.0025467
NOTCH3	NM_000435		-3.16283		3.23067e-12		5.37378e-09
PLN	NM_002667		-3.14814		2.73646e-07		9.81744e-05
ACTA2	NM_001613		-3.12874		1.42767e-05		0.00283936
ACTA2	NM_001141945		-3.10527		1.67296e-05		0.00322213
ACTA2	NM_001320855		-3.10527		1.67296e-05		0.00322213
MTMR9LP	NR_026850		-3.08581		1.13444e-07		4.82715e-05
SYNPO	NM_007286		-3.07998		7.48198e-10		5.07029e-07
ENG	NM_001278138		-3.04956		1.40109e-06		0.000431672
ENG	NM_000118		-3.02441		1.64894e-06		0.000479446
ENG	NM_001114753		-3.02441		1.64894e-06		0.000479446
LBH	NM_030915		-2.98978		4.72108e-06		0.00118331
SHROOM4	NR_027121		-2.98418		3.55097e-07		0.000124946
CAVIN2	NM_004657		-2.97251		7.06202e-06		0.00172285
JAG2	NM_002226		-2.92612		4.45277e-08		2.11179e-05
JAG2	NM_145159		-2.92612		4.45277e-08		2.11179e-05
CALCRL	NM_005795		-2.87316		4.12631e-05		0.00680173
CALCRL	NM_001271751		-2.85734		4.35166e-05		0.00690719
PTP4A3	NM_007079		-2.84435		9.62446e-07		0.000308945
PTP4A3	NM_032611		-2.84435		9.62446e-07		0.000308945
TINAGL1	NM_001204414		-2.83595		4.95905e-08		2.21307e-05
FABP4	NM_001442		-2.83532		1.82745e-07		7.59928e-05
TINAGL1	NM_022164		-2.81868		4.69002e-08		2.14533e-05
TINAGL1	NM_001204415		-2.76434		1.91018e-07		7.65474e-05
NOTCH1	NM_017617		-2.75032		1.23214e-06		0.000388699
PALMD	NM_017734		-2.73555		3.82526e-06		0.000985786
PDGFA	NM_002607		-2.65797		7.65242e-11		9.33442e-08
PDGFA	NM_033023		-2.64647		1.22677e-10		1.24702e-07
PODXL	NM_001018111		-2.56941		1.14439e-10		1.2317e-07
PODXL	NM_005397		-2.56745		1.13537e-10		1.2317e-07
DOCK6	NM_020812		-2.54604		3.46352e-06		0.000905313
RYR2	NM_001035		-2.53822		2.81322e-05		0.00487556
FMNL3	NM_175736		-2.39708		9.13129e-10		5.95087e-07
PLPP1	NM_176895		-2.39207		4.67231e-05		0.0071241
PLPP1	NM_003711		-2.39204		4.55417e-05		0.00701744
PLPP1	NR_103485		-2.39204		4.55417e-05		0.00701744
FMNL3	NM_198900		-2.38539		1.36134e-09		8.03498e-07
DOCK4	NM_014705		-2.36984		2.09419e-05		0.00395024
DAB2IP	NM_138709		-2.33367		5.77451e-05		0.00838952
LMOD1	NM_012134		-2.30444		2.50439e-05		0.00451597
NLRC5	NM_032206		-2.06812		2.51751e-05		0.00451597
NLRC5	NM_001330552		-2.06521		2.73496e-05		0.00485841
VASH1	NM_014909		-2.06049		1.41555e-06		0.000431672
DAB2IP	NM_032552		-1.9564		1.74196e-06		0.00049801
LAMA5	NM_005560		-1.92842		2.37768e-05		0.00435044
ARHGEF17	NM_014786		-1.82205		4.50127e-08		2.11179e-05
UTRN	NM_007124		-1.72535		8.7266e-14		2.66118e-10
MALL	NM_005434		-1.63969		8.01307e-06		0.00187968
PTPN14	NM_005401		-1.56743		5.15528e-05		0.00766879
TNS3	NM_022748		-1.3565		7.80661e-06		0.00185503
HERC2P2	NR_002824		-1.20724		1.84509e-05		0.00351662
IGFBP5	NM_000599		-1.08577		3.76504e-07		0.000129979
PXDN	NM_012293		-0.797397		2.28438e-05		0.00422195
COX8A	NM_004074		1.10924		6.62611e-05		0.00947172
GFPT2	NM_005110		1.9618		2.08414e-06		0.00057396
RARRES2	NM_002889		2.00102		6.94343e-05		0.00984836
LINC01279	NR_109779		2.55939		3.13781e-06		0.000844302
SFRP2	NM_003013		2.64767		6.28064e-08		2.73611e-05
DCN	NM_001920		2.97749		4.34436e-05		0.00690719
LUM	NM_002345		2.97969		6.62469e-05		0.00947172
PDGFRA	NM_001347830		3.10296		5.04786e-05		0.00757055
PDGFRA	NM_001347829		3.10549		4.94233e-05		0.00747354
DCN	NM_133503		3.13215		5.4836e-05		0.0080914
PDGFRA	NM_001347828		3.14326		4.37905e-05		0.00690719
PDGFRA	NM_006206		3.14326		4.37905e-05		0.00690719
