# Supplementary material for: Transcriptome profiles of stem-like cells from primary breast cancers allow identification of ITGA7 as a predictive marker of chemotherapy response
Source: Br J Cancer. 2021 Jul 12;125(7):983–93. doi: 10.1038/s41416-021-01484-w (PMC8476506; doi:10.1038/s41416-021-01484-w)
Supplement: Supplementary file 3 — Table S4 [file 41416_2021_1484_MOESM3_ESM.xlsx]

## Sheet: All (6) analysis
GOBPID		Pvalue		ExpCount	Count	Size		Term
GO:0035239		1.16188e-10		1.9149	15	605		tube morphogenesis
GO:0072358		2.60688e-10		1.67752	14	530		cardiovascular system development
GO:0001568		1.22016e-07		1.17786	10	417		blood vessel development
GO:0022603		1.44846e-05		2.42132	11	765		regulation of anatomical structure morphogenesis
GO:0003203		8.06569e-05		0.0854585	3	27		endocardial cushion morphogenesis
GO:0016525		9.65984e-05		0.243715	4	77		negative regulation of angiogenesis
GO:0015671		0.000144832		0.0189908	2	6		oxygen transport
GO:0071872		0.000144832		0.0189908	2	6		cellular response to epinephrine stimulus
GO:0008015		0.000235912		0.898897	6	284		blood circulation
GO:0032502		0.000261764		12.4295	23	3927		developmental process
GO:1903726		0.000269279		0.025321	2	8		negative regulation of phospholipid metabolic process
GO:0003143		0.00028516		0.12977	3	41		embryonic heart tube morphogenesis
GO:0006936		0.00030341		0.601375	5	190		muscle contraction
GO:0060485		0.00030341		0.601375	5	190		mesenchyme development
GO:0050896		0.0004475		16.1929	26	5405		response to stimulus
GO:0035924		0.000514185		0.158256	3	50		cellular response to vascular endothelial growth factor stimulus
GO:0045766		0.000515893		0.37665	4	119		positive regulation of angiogenesis
GO:0008016		0.000584557		0.389311	4	123		regulation of heart contraction
GO:0010633		0.000680836		0.174082	3	55		negative regulation of epithelial cell migration
GO:0010594		0.000699412		0.408302	4	129		regulation of endothelial cell migration
GO:0090132		0.000770842		0.737475	5	233		epithelium migration
GO:1900746		0.000864777		0.0443118	2	14		regulation of vascular endothelial growth factor signaling pathway
GO:0043502		0.0008785		0.189908	3	60		regulation of muscle adaptation
GO:0007517		0.000966317		0.775457	5	245		muscle organ development
GO:0042744		0.000995839		0.0474769	2	15		hydrogen peroxide catabolic process

## Sheet: 5 pairs analysis
GOBPID		Pvalue		ExpCount	Count	Size		Term
GO:0072358		1.78448e-22		3.98183	33	528		cardiovascular system development
GO:0001568		9.17536e-17		3.40056	26	479		blood vessel development
GO:0035239		5.64526e-13		2.29799	19	348		tube morphogenesis
GO:0051674		2.05546e-10		7.90333	29	1048		localization of cell
GO:2000145		2.41083e-09		5.03007	22	667		regulation of cell motility
GO:0003158		2.52228e-09		0.73151	10	97		endothelium development
GO:0016525		9.23483e-08		0.573142	8	76		negative regulation of angiogenesis
GO:0032879		1.77698e-07		13.3331	33	1768		regulation of localization
GO:1901343		2.03373e-07		0.633473	8	84		negative regulation of vasculature development
GO:0003013		2.28764e-07		2.18699	13	290		circulatory system process
GO:0061437		3.997e-07		0.158368	5	21		renal system vasculature development
GO:0001525		5.04803e-07		0.980928	9	163		angiogenesis
GO:0035296		1.28506e-06		0.558059	7	74		regulation of tube diameter
GO:0035050		1.45962e-06		0.361984	6	48		embryonic heart tube development
GO:0032502		1.59153e-06		18.6757	37	2928		developmental process
GO:0030336		2.199e-06		1.49319	10	198		negative regulation of cell migration
GO:0048729		2.30418e-06		3.59722	15	477		tissue morphogenesis
GO:0022603		2.72233e-06		5.73896	19	761		regulation of anatomical structure morphogenesis
GO:0045766		2.95718e-06		0.89742	8	119		positive regulation of angiogenesis
GO:0030335		3.7768e-06		2.80538	13	372		positive regulation of cell migration
GO:0042744		3.85318e-06		0.11312	4	15		hydrogen peroxide catabolic process
GO:0086029		4.09127e-06		0.0377067	3	5		Purkinje myocyte to ventricular cardiac muscle cell signaling
GO:0070848		4.64286e-06		3.80838	15	505		response to growth factor
GO:0051272		7.06342e-06		2.97129	13	394		positive regulation of cellular component movement
GO:0003151		7.97389e-06		0.280149	5	38		outflow tract morphogenesis
GO:0072006		7.9809e-06		0.73151	7	97		nephron development
GO:0015671		8.13795e-06		0.045248	3	6		oxygen transport
GO:0051271		8.68947e-06		1.74205	10	231		negative regulation of cellular component movement
GO:0040017		9.01304e-06		3.03916	13	403		positive regulation of locomotion
GO:0090132		9.02576e-06		1.74959	10	232		epithelium migration
GO:0007155		9.3925e-06		2.61437	12	387		cell adhesion
GO:0060562		1.01031e-05		1.77222	10	235		epithelial tube morphogenesis
GO:0060485		1.13133e-05		1.41777	9	188		mesenchyme development
GO:0061061		1.33318e-05		3.15228	13	418		muscle structure development
GO:0040013		1.35361e-05		1.83255	10	243		negative regulation of locomotion
GO:0050880		1.626e-05		0.543935	6	73		regulation of blood vessel size
GO:0097756		1.6602e-05		0.324278	5	43		negative regulation of blood vessel diameter
GO:0001667		1.79371e-05		2.31519	11	307		ameboidal-type cell migration
GO:0072012		2.10059e-05		0.0589359	3	8		glomerulus vasculature development
GO:0038084		2.59278e-05		0.176743	4	24		vascular endothelial growth factor signaling pathway
GO:0051716		2.8074e-05		34.3357	53	4553		cellular response to stimulus
GO:0003214		3.36239e-05		0.0678721	3	9		cardiac left ventricle morphogenesis
GO:0001569		3.3715e-05		0.188534	4	25		branching involved in blood vessel morphogenesis
GO:0006937		4.45224e-05		0.648555	6	86		regulation of muscle contraction
GO:0003203		4.62407e-05		0.203616	4	27		endocardial cushion morphogenesis
GO:0003231		4.75347e-05		0.656097	6	87		cardiac ventricle development
GO:0007167		4.95367e-05		3.58705	13	502		enzyme linked receptor protein signaling pathway
GO:0009790		5.36708e-05		1.34038	8	201		embryo development
GO:0098904		5.61917e-05		0.0150827	2	2		regulation of AV node cell action potential
GO:0001655		5.96193e-05		1.74959	9	232		urogenital system development
GO:0061138		6.21602e-05		1.003	7	133		morphogenesis of a branching epithelium
GO:0010632		6.31725e-05		1.36498	8	181		regulation of epithelial cell migration
GO:0045603		6.533e-05		0.0829548	3	11		positive regulation of endothelial cell differentiation
GO:0022404		7.23346e-05		0.437398	5	58		molting cycle process
GO:0007156		7.3496e-05		0.708886	6	94		homophilic cell adhesion via plasma membrane adhesion molecules
GO:0071310		7.597e-05		13.5593	28	1798		cellular response to organic substance
GO:0060047		7.85497e-05		1.04071	7	138		heart contraction
GO:0014068		7.85678e-05		0.444939	5	59		positive regulation of phosphatidylinositol 3-kinase signaling
GO:0007275		8.02998e-05		15.783	30	2621		multicellular organism development
GO:0007043		8.26845e-05		0.723969	6	96		cell-cell junction assembly
GO:0001570		8.52066e-05		0.45248	5	60		vasculogenesis
GO:0001946		8.66328e-05		0.0904961	3	12		lymphangiogenesis
GO:0006936		9.92223e-05		0.466967	5	66		muscle contraction
GO:0002026		0.000141783		0.105579	3	14		regulation of the force of heart contraction
GO:0098869		0.000144584		0.50527	5	67		cellular oxidant detoxification
GO:0042633		0.000155143		0.512811	5	68		hair cycle
GO:0010517		0.000164318		0.27903	4	37		regulation of phospholipase activity
GO:0060193		0.000164318		0.27903	4	37		positive regulation of lipase activity
GO:0072104		0.000167748		0.022624	2	3		glomerular capillary formation
GO:0014829		0.000176266		0.11312	3	15		vascular smooth muscle contraction
GO:1902547		0.000176266		0.11312	3	15		regulation of cellular response to vascular endothelial growth factor stimulus
GO:0001708		0.000202307		0.294112	4	39		cell fate specification
GO:0009888		0.000212269		3.61494	12	556		tissue development
GO:0003094		0.000215764		0.120661	3	16		glomerular filtration
GO:0010544		0.000215764		0.120661	3	16		negative regulation of platelet activation
GO:0010881		0.000215764		0.120661	3	16		regulation of cardiac muscle contraction by regulation of the release of sequestered calcium ion
GO:0045747		0.000223502		0.301654	4	40		positive regulation of Notch signaling pathway
GO:0023052		0.000225059		12.6649	25	2010		signaling
GO:0006874		0.000236786		1.65155	8	219		cellular calcium ion homeostasis
GO:0051239		0.000248619		5.48295	15	874		regulation of multicellular organismal process
GO:0048585		0.00028435		8.71025	20	1155		negative regulation of response to stimulus
GO:1903522		0.00031074		0.92146	6	125		regulation of blood circulation
GO:0007221		0.000310993		0.135744	3	18		positive regulation of transcription of Notch receptor target
GO:0015701		0.000310993		0.135744	3	18		bicarbonate transport
GO:0014706		0.000311021		1.71943	8	228		striated muscle tissue development
GO:0098609		0.000321228		3.74051	12	496		cell-cell adhesion
GO:0003160		0.00033385		0.0301654	2	4		endocardium morphogenesis
GO:0003273		0.00033385		0.0301654	2	4		cell migration involved in endocardial cushion formation
GO:0009912		0.00033385		0.0301654	2	4		auditory receptor cell fate commitment
GO:0072144		0.00033385		0.0301654	2	4		glomerular mesangial cell development
GO:0086015		0.00033385		0.0301654	2	4		SA node cell action potential
GO:0086027		0.00033385		0.0301654	2	4		AV node cell to bundle of His cell signaling
GO:1903142		0.00033385		0.0301654	2	4		positive regulation of establishment of endothelial barrier
GO:0001701		0.000347356		2.20961	9	293		in utero embryonic development
GO:0001945		0.000367299		0.143285	3	19		lymph vessel development
GO:0001990		0.000367299		0.143285	3	19		regulation of systemic arterial blood pressure by hormone
GO:0010644		0.000367299		0.143285	3	19		cell communication by electrical coupling
GO:0098754		0.000373976		0.61839	5	82		detoxification
GO:0034330		0.000426578		1.80238	8	239		cell junction organization
GO:0014808		0.000429771		0.150827	3	20		release of sequestered calcium ion into cytosol by sarcoplasmic reticulum
GO:0048663		0.000429771		0.150827	3	20		neuron fate commitment
GO:0048015		0.000434		0.980374	6	130		phosphatidylinositol-mediated signaling
GO:0055117		0.000454572		0.361984	4	48		regulation of cardiac muscle contraction
GO:0055123		0.00046624		0.648555	5	86		digestive system development
GO:0010035		0.000475345		2.81292	10	373		response to inorganic substance
GO:0003279		0.000491771		0.656097	5	87		cardiac septum development
GO:0065007		0.000514655		57.5555	71	7632		biological regulation
GO:0048844		0.000518936		0.160277	3	22		artery morphogenesis
GO:0022612		0.000545978		0.671179	5	89		gland morphogenesis
GO:0003256		0.00055369		0.0377067	2	5		regulation of transcription from RNA polymerase II promoter involved in myocardial precursor cell differentiation
GO:0061439		0.00055369		0.0377067	2	5		kidney vasculature morphogenesis
GO:0071313		0.00055369		0.0377067	2	5		cellular response to caffeine
GO:0072102		0.00055369		0.0377067	2	5		glomerulus morphogenesis
GO:0086070		0.00055369		0.0377067	2	5		SA node cell to atrial cardiac muscle cell communication
GO:1901894		0.00055369		0.0377067	2	5		regulation of calcium-transporting ATPase activity
GO:1901342		0.000560499		1.03003	6	150		regulation of vasculature development
GO:0048513		0.000569091		12.313	24	1886		animal organ development
GO:0030513		0.000574286		0.16591	3	22		positive regulation of BMP signaling pathway
GO:0072507		0.000574941		1.88534	8	250		divalent inorganic cation homeostasis
GO:0007204		0.000603197		1.04316	6	140		positive regulation of cytosolic calcium ion concentration
GO:0009792		0.000689027		3.49918	11	464		embryo development ending in birth or egg hatching
GO:0030029		0.00075913		4.11757	12	546		actin filament-based process
GO:0008284		0.000797608		4.14284	12	556		positive regulation of cell proliferation
GO:0048845		0.000826466		0.045248	2	6		venous blood vessel morphogenesis
GO:0051901		0.000826466		0.045248	2	6		positive regulation of mitochondrial depolarization
GO:0072007		0.000826466		0.045248	2	6		mesangial cell differentiation
GO:0098910		0.000826466		0.045248	2	6		regulation of atrial cardiac muscle cell action potential
GO:2000035		0.000826466		0.045248	2	6		regulation of stem cell division
GO:0035909		0.000843828		0.188534	3	25		aorta morphogenesis
GO:0071773		0.000887143		0.746593	5	99		cellular response to BMP stimulus
GO:0060326		0.000923382		1.1312	6	150		cell chemotaxis
